# Supplementary material for: SMOC Binds to Pro-EGF, but Does Not Induce Erk Phosphorylation via the EGFR
Source: PLoS One. 2016 Apr 21;11(4):e0154294. doi: 10.1371/journal.pone.0154294 (PMC4839742; doi:10.1371/journal.pone.0154294)
Supplement: S1 Table — (XLSX) [file pone.0154294.s001.xlsx]

## Sheet: Sheet1
PROTEIN IDENTIFICATION SUMMARY FOR PROJECT CODE: 2011-31-Sample 2
Accession	Description	Score	Coverage	# Proteins	# Unique Peptides	# Peptides	# PSMs	Molecular Function	Cellular Component	Biological Process	Pfam IDs	# AAs	MW [kDa]	calc. pI	SAF	Normalized SAF
Q9H4F8	SPARC-related modular calcium-binding protein 1 OS=Homo sapiens GN=SMOC1 PE=1 SV=1 - [SMOC1_HUMAN]	104.954	22.35	2	9	9	41	metal ion binding; protein binding	extracellular	cell differentiation; cell organization and biogenesis; development; regulation of biological process	Pf00086; Pf07648; Pf10591	434	48.1317	8.22119	0.09447
	A3	Sequence	# PSMs	# Proteins	# Protein Groups	Protein Group Accessions	Modifications	ΔCn	XCorr	Probability	Charge	MH+ [Da]	ΔM [ppm]	RT [min]	# Missed Cleavages
	High	VVHWYFSQLDSNSSNDINKR	5	2	1	Q9H4F8		0	4.94348	35.4806	3	2415.61	2067.76	101.642
	High	FSEPDPSHTLEER	12	2	1	Q9H4F8		0	3.30601	38.3537	2	1544.58	-24.1369	83.3502
	High	VVHWYFSQLDSNSSNDINK	1	2	1	Q9H4F8		0	2.79809	5.56452	3	2252.73	-752.035	64.3004
	High	FLISDRDPQcNLHcSR	2	2	1	Q9H4F8	C10(Carbamidomethyl); C14(Carbamidomethyl)	0	2.71082	1	3	2020.43	570.866	75.8177
	High	QSALEEAQQNPR	7	2	1	Q9H4F8		0	2.68396	1	2	1374.92	2526.86	128.483
	High	TTEADDPFKDR	5	2	1	Q9H4F8		0	2.41517	2.43217	2	1295.15	-155.047	105.628
	High	RFTDYcDLNK	2	2	1	Q9H4F8	C6(Carbamidomethyl)	0	2.23389	1	2	1329.46	-2271.64	94.0645
	High	AQALEQAK	6	2	1	Q9H4F8		0	2.07402	1	2	859.207	275.141	7.60011
	High	GcLGVSK	1	2	1	Q9H4F8	C2(Carbamidomethyl)	0	1.50112	1	1	722.747	2600.22	91.6965
D6RFK8	Uncharacterized protein OS=Homo sapiens GN=CASP12 PE=3 SV=1 - [D6RFK8_HUMAN]	42.4213	8.17	3	1	1	14	catalytic activity		cell death; metabolic process; regulation of biological process	Pf00656	257	29.3804	6.21436	0.0544747
	A3	Sequence	# PSMs	# Proteins	# Protein Groups	Protein Group Accessions	Modifications	ΔCn	XCorr	Probability	Charge	MH+ [Da]	ΔM [ppm]	RT [min]	# Missed Cleavages
	High	AGADTHGRLLQGNIcNDAVTK	14	3	1	D6RFK8	C15(Carbamidomethyl)	0	3.56145	1	3	2215.03	1165.4	147.12
O00459	Phosphatidylinositol 3-kinase regulatory subunit beta OS=Homo sapiens GN=PIK3R2 PE=1 SV=2 - [P85B_HUMAN]	34.3324	2.61	1	1	1	14	catalytic activity; enzyme regulator activity; protein binding	cytoplasm; cytosol; membrane; mitochondrion	cell communication; cellular component movement; coagulation; metabolic process; regulation of biological process; response to stimulus	Pf00017; Pf00620; Pf04156; Pf05010; Pf09731	728	81.4949	6.43018	0.0192307
	A3	Sequence	# PSMs	# Proteins	# Protein Groups	Protein Group Accessions	Modifications	ΔCn	XCorr	Probability	Charge	MH+ [Da]	ΔM [ppm]	RT [min]	# Missed Cleavages
	High	TWYVGKINRTQAEEMLSGK	14	1	1	O00459		0	2.57679	1	3	2207.56	-2255.4	73.6302
F8VYG8	Uncharacterized protein OS=Homo sapiens GN=NR1H4 PE=4 SV=1 - [F8VYG8_HUMAN]	34.2424	4.71	5	1	1	12	DNA binding; metal ion binding; protein binding; receptor activity; signal transducer activity; transcription regulator activity	nucleus; organelle lumen	metabolic process; regulation of biological process; response to stimulus	Pf00104; Pf00105	425	48.7643	5.69385	0.0282352
	A3	Sequence	# PSMs	# Proteins	# Protein Groups	Protein Group Accessions	Modifications	ΔCn	XCorr	Probability	Charge	MH+ [Da]	ΔM [ppm]	RT [min]	# Missed Cleavages
	High	MPAETLYQGETEVAEMPVTK	12	5	1	F8VYG8		0	3.37648	1	3	2234.07	3813.25	147.984
Q9P225-2	Isoform 2 of Dynein heavy chain 2, axonemal OS=Homo sapiens GN=DNAH2 - [DYH2_HUMAN]	31.683	0.48	2	1	1	12	catalytic activity; motor activity; nucleotide binding	cytoplasm; cytoskeleton	cellular component movement	Pf00004; Pf03028; Pf07728; Pf08385; Pf08393; Pf12774; Pf12775; Pf12777; Pf12780; Pf12781	4196	481.692	6.43018	0.0028598
	A3	Sequence	# PSMs	# Proteins	# Protein Groups	Protein Group Accessions	Modifications	ΔCn	XCorr	Probability	Charge	MH+ [Da]	ΔM [ppm]	RT [min]	# Missed Cleavages
	High	GTEEVFQALEDNQVALSTMK	12	2	1	Q9P225-2		0	2.29344	1	2	2210.35	-499.139	131.313
P04264	Keratin, type II cytoskeletal 1 OS=Homo sapiens GN=KRT1 PE=1 SV=6 - [K2C1_HUMAN]	17.7043	6.21	3	3	3	6	catalytic activity; motor activity; protein binding; receptor activity; signal transducer activity; structural molecule activity; transporter activity	cytoskeleton; membrane	coagulation; defense response; development; metabolic process; regulation of biological process; response to stimulus; transport	Pf00038; Pf01496; Pf01576; Pf12128	644	65.999	8.11865	0.0093167
	A3	Sequence	# PSMs	# Proteins	# Protein Groups	Protein Group Accessions	Modifications	ΔCn	XCorr	Probability	Charge	MH+ [Da]	ΔM [ppm]	RT [min]	# Missed Cleavages
	High	SLDLDSIIAEVK	3	1	1	P04264		0	3.31712	22.5173	2	1302.83	-514.256	151.111
	High	THNLEPYFESFINNLR	2	1	1	P04264		0	3.29369	1	3	1990.26	-2483.65	147.553
	High	FLEQQNQVLQTK	1	3	1	P04264		0	2.80485	1.32381	2	1476.81	91.706	78.659
E5RHG8	Uncharacterized protein OS=Homo sapiens GN=TCEB1 PE=4 SV=1 - [E5RHG8_HUMAN]	15.7713	22.47	3	1	1	6	protein binding	cytoplasm; cytosol; nucleus; organelle lumen	metabolic process; regulation of biological process; reproduction	Pf03931	89	9.95372	5.38916	0.0674157
	A3	Sequence	# PSMs	# Proteins	# Protein Groups	Protein Group Accessions	Modifications	ΔCn	XCorr	Probability	Charge	MH+ [Da]	ΔM [ppm]	RT [min]	# Missed Cleavages
	High	AMLSGPGQFAENETNEVNFR	6	3	1	E5RHG8		0	2.74248	1	2	2215.51	1399.26	147.101
C9JKR2	Albumin, isoform CRA_k OS=Homo sapiens GN=ALB PE=4 SV=1 - [C9JKR2_HUMAN]	15.152	3.12	7	1	1	5	antioxidant activity; catalytic activity; DNA binding; metal ion binding; protein binding	cytoplasm; extracellular; organelle lumen	cell communication; cell death; coagulation; metabolic process; regulation of biological process; response to stimulus; transport	Pf00273	417	47.2567	6.354	0.0119904
	A3	Sequence	# PSMs	# Proteins	# Protein Groups	Protein Group Accessions	Modifications	ΔCn	XCorr	Probability	Charge	MH+ [Da]	ΔM [ppm]	RT [min]	# Missed Cleavages
	High	DVFLGMFLYEYAR	5	7	1	C9JKR2		0	3.0672	28.2685	2	1628.09	1954.04	135.347
B1AN99	Protease, serine, 3 (Fragment) OS=Homo sapiens GN=PRSS3 PE=3 SV=1 - [B1AN99_HUMAN]	13.137	11.24	6	1	1	5	catalytic activity; metal ion binding; protein binding	extracellular	cellular component movement; metabolic process	Pf00089	178	19.3888	6.07471	0.0280898
	A3	Sequence	# PSMs	# Proteins	# Protein Groups	Protein Group Accessions	Modifications	ΔCn	XCorr	Probability	Charge	MH+ [Da]	ΔM [ppm]	RT [min]	# Missed Cleavages
	High	LGEHNIKVLEGNEQFINAAK	5	6	1	B1AN99		0.199	3.06467	2.47766	3	2214.8	-4836.66	101.203
P01133-2	Isoform 2 of Pro-epidermal growth factor OS=Homo sapiens GN=EGF - [EGF_HUMAN]	11.7045	4.21	3	3	3	4	enzyme regulator activity; metal ion binding; protein binding; signal transducer activity	cell surface; cytoplasm; extracellular; membrane; organelle lumen	cell communication; cell organization and biogenesis; cell proliferation; coagulation; development; metabolic process; regulation of biological process; response to stimulus; transport	Pf00058; Pf06247; Pf07645; Pf12662; Pf12947	1165	129.171	5.73193	0.0034334	0.0081058
	A3	Sequence	# PSMs	# Proteins	# Protein Groups	Protein Group Accessions	Modifications	ΔCn	XCorr	Probability	Charge	MH+ [Da]	ΔM [ppm]	RT [min]	# Missed Cleavages
	High	LIEEGVDVPEGLAVDWIGR	1	3	1	P01133-2		0	3.04353	52.378	2	2068.1	-113.648	150.916
	High	TcLALDGHQLLAGGEVDLK	2	3	1	P01133-2	C2(Carbamidomethyl)	0	2.64043	1	3	2020.39	4494.31	137.062
	High	LFWTDTGINPR	1	3	1	P01133-2		0	2.50483	16.7026	2	1323.48	2256.35	56.9435
P13645	Keratin, type I cytoskeletal 10 OS=Homo sapiens GN=KRT10 PE=1 SV=6 - [K1C10_HUMAN]	11.52	4.45	1	1	1	4	protein binding; structural molecule activity	cytoskeleton	cell differentiation; development; response to stimulus	Pf00038	584	58.7917	5.21143	0.0068493
	A3	Sequence	# PSMs	# Proteins	# Protein Groups	Protein Group Accessions	Modifications	ΔCn	XCorr	Probability	Charge	MH+ [Da]	ΔM [ppm]	RT [min]	# Missed Cleavages
	High	HYSSSRSGGGGGGGGcGGGGGVSSLR	4	1	1	P13645	C16(Carbamidomethyl)	0	2.72074	1	3	2272.08	1641.67	101.315
Q15751	Probable E3 ubiquitin-protein ligase HERC1 OS=Homo sapiens GN=HERC1 PE=1 SV=2 - [HERC1_HUMAN]	11.2674	0.45	2	1	1	4	catalytic activity; enzyme regulator activity; protein binding	cytoplasm; cytosol; Golgi; membrane	metabolic process; transport	Pf00400; Pf00415; Pf00622; Pf00632	4861	531.891	6.03662	0.0008228
	A3	Sequence	# PSMs	# Proteins	# Protein Groups	Protein Group Accessions	Modifications	ΔCn	XCorr	Probability	Charge	MH+ [Da]	ΔM [ppm]	RT [min]	# Missed Cleavages
	High	AcGKGSYGRLGLGDSNNQSTLK	4	2	1	Q15751	C2(Carbamidomethyl)	0	2.56567	1	3	2278.88	-2471.56	117.827
F8WBW8	Uncharacterized protein OS=Homo sapiens GN=BAHCC1 PE=4 SV=1 - [F8WBW8_HUMAN]	10.5331	0.81	2	1	1	4	DNA binding			Pf01426	2608	276.944	8.85107	0.0015337
	A3	Sequence	# PSMs	# Proteins	# Protein Groups	Protein Group Accessions	Modifications	ΔCn	XCorr	Probability	Charge	MH+ [Da]	ΔM [ppm]	RT [min]	# Missed Cleavages
	High	GGGGPRSTHALDLEAEEERTR	4	2	1	F8WBW8		0	2.81396	1	3	2248.75	4172.97	134.52
P07477	Trypsin-1 OS=Homo sapiens GN=PRSS1 PE=1 SV=1 - [TRY1_HUMAN]	9.9447	8.1	4	1	1	4	catalytic activity; metal ion binding; protein binding	extracellular	metabolic process	Pf00089	247	26.5411	6.50732	0.0161943
	A3	Sequence	# PSMs	# Proteins	# Protein Groups	Protein Group Accessions	Modifications	ΔCn	XCorr	Probability	Charge	MH+ [Da]	ΔM [ppm]	RT [min]	# Missed Cleavages
	High	LGEHNIEVLEGNEQFINAAK	4	4	1	P07477		0	2.63801	15.5446	2	2215.69	-4859.71	120.224
F8W7L8	Uncharacterized protein OS=Homo sapiens GN=ITSN1 PE=4 SV=1 - [F8W7L8_HUMAN]	9.72732	1.09	6	1	1	4	catalytic activity; enzyme regulator activity; metal ion binding; nucleotide binding; protein binding	chromosome; cytoplasm; membrane	cell communication; metabolic process; regulation of biological process	Pf00018; Pf00168; Pf00169; Pf00621; Pf02463; Pf02841; Pf04502; Pf05262; Pf05557; Pf05667; Pf05955; Pf06818; Pf07653; Pf07946; Pf09726; Pf09798; Pf10174; Pf10186; Pf11559; Pf12128; Pf12718; Pf12763	1650	187.63	7.92822	0.0024242
	A3	Sequence	# PSMs	# Proteins	# Protein Groups	Protein Group Accessions	Modifications	ΔCn	XCorr	Probability	Charge	MH+ [Da]	ΔM [ppm]	RT [min]	# Missed Cleavages
	High	EVAMIFVNWKELIMcNIK	4	6	1	F8W7L8	C15(Carbamidomethyl)	0	2.21122	1	2	2240.38	267.822	109.727
F5H0M8	Uncharacterized protein OS=Homo sapiens GN=CPD PE=4 SV=1 - [F5H0M8_HUMAN]	8.52138	2.43	3	1	1	3	catalytic activity; metal ion binding	cytoplasm; Golgi; membrane; nucleus	metabolic process; response to stimulus	Pf00246	905	101.235	5.77002	0.0033149
	A3	Sequence	# PSMs	# Proteins	# Protein Groups	Protein Group Accessions	Modifications	ΔCn	XCorr	Probability	Charge	MH+ [Da]	ΔM [ppm]	RT [min]	# Missed Cleavages
	High	GASSSTNDASDPTTKEFETLIK	3	3	1	F5H0M8		0	3.43916	24.9187	3	2299.95	-213.098	108.922
Q5TCS8-1	Isoform 1 of Adenylate kinase domain-containing protein 1 OS=Homo sapiens GN=AKD1 - [AKD1_HUMAN]	7.66868	2.53	4	1	1	3	catalytic activity; nucleotide binding		metabolic process	Pf00406	751	86.5888	5.10986	0.0039946
	A3	Sequence	# PSMs	# Proteins	# Protein Groups	Protein Group Accessions	Modifications	ΔCn	XCorr	Probability	Charge	MH+ [Da]	ΔM [ppm]	RT [min]	# Missed Cleavages
	High	HAEILQEVLGEVMEENKDR	3	4	1	Q5TCS8-1		0.0831	2.86711	1	3	2240.46	-16.871	107.079
Q96G25	Mediator of RNA polymerase II transcription subunit 8 OS=Homo sapiens GN=MED8 PE=1 SV=2 - [MED8_HUMAN]	7.35567	7.09	2	1	1	3	protein binding; transcription regulator activity	nucleus; organelle lumen	metabolic process; regulation of biological process	Pf10232	268	29.0618	7.44482	0.011194
	A3	Sequence	# PSMs	# Proteins	# Protein Groups	Protein Group Accessions	Modifications	ΔCn	XCorr	Probability	Charge	MH+ [Da]	ΔM [ppm]	RT [min]	# Missed Cleavages
	High	NQVIIPLVLSPDRDEDLMR	3	2	1	Q96G25		0	2.2406	1	2	2226.08	667.329	129.571
B7Z5T2	Uncharacterized protein OS=Homo sapiens GN=CRB1 PE=2 SV=1 - [B7Z5T2_HUMAN]	6.92135	2.3	8	1	1	3	metal ion binding; protein binding	extracellular; membrane	cell communication; cell differentiation; cell organization and biogenesis; development; response to stimulus	Pf00054; Pf02210	870	94.9817	4.90674	0.0034482
	A3	Sequence	# PSMs	# Proteins	# Protein Groups	Protein Group Accessions	Modifications	ΔCn	XCorr	Probability	Charge	MH+ [Da]	ΔM [ppm]	RT [min]	# Missed Cleavages
	High	IDWNHITLENISSGSSLNVK	3	8	1	B7Z5T2		0.054	2.6289	11.8936	2	2228.24	-103.628	124.138
P12036	Neurofilament heavy polypeptide OS=Homo sapiens GN=NEFH PE=1 SV=4 - [NFH_HUMAN]	6.58486	7.41	2	1	1	4	DNA binding; protein binding; structural molecule activity	chromosome; cytoplasm; cytoskeleton; mitochondrion; nucleus	cell death; cell organization and biogenesis; development	Pf00038; Pf07142	1026	112.411	6.17627	0.0038986
	A3	Sequence	# PSMs	# Proteins	# Protein Groups	Protein Group Accessions	Modifications	ΔCn	XCorr	Probability	Charge	MH+ [Da]	ΔM [ppm]	RT [min]	# Missed Cleavages
	High	AKSPEKAK	4	2	1	P12036		0	1.74558	1	1	858.704	-361.381	164.381
P10586-2	Isoform 2 of Receptor-type tyrosine-protein phosphatase F OS=Homo sapiens GN=PTPRF - [PTPRF_HUMAN]	6.45076	0.68	2	1	1	3	catalytic activity; protein binding; receptor activity; signal transducer activity	cytoplasm; endosome; membrane	cell communication; cell death; cell differentiation; cell organization and biogenesis; cell proliferation; development; metabolic process; regulation of biological process; response to stimulus	Pf00041; Pf00047; Pf00102; Pf07679	1898	211.553	6.41748	0.0015806
	A3	Sequence	# PSMs	# Proteins	# Protein Groups	Protein Group Accessions	Modifications	ΔCn	XCorr	Probability	Charge	MH+ [Da]	ΔM [ppm]	RT [min]	# Missed Cleavages
	High	ARTGEQAPSSPPR	3	2	1	P10586-2		0	2.19274	1	2	1356.9	1796.35	128.541
P01009-3	Isoform 3 of Alpha-1-antitrypsin OS=Homo sapiens GN=SERPINA1 - [A1AT_HUMAN]	6.36735	12.09	3	2	2	2	catalytic activity; enzyme regulator activity; protein binding	cytoplasm; extracellular; nucleus; organelle lumen	coagulation; defense response; metabolic process; regulation of biological process; response to stimulus; transport	Pf00079	306	34.7336	5.18604	0.0065359
	A3	Sequence	# PSMs	# Proteins	# Protein Groups	Protein Group Accessions	Modifications	ΔCn	XCorr	Probability	Charge	MH+ [Da]	ΔM [ppm]	RT [min]	# Missed Cleavages
	High	DTVFALVNYIFFK	1	3	1	P01009-3		0	3.55892	15.3248	2	1576.18	-1067.64	157.783
	High	TLNQPDSQLQLTTGNGLFLSEGLK	1	3	1	P01009-3		0	2.80843	1	3	2576.7	318.556	113.221
Q9HCN2-2	Isoform 2 of p53-regulated apoptosis-inducing protein 1 OS=Homo sapiens GN=TP53AIP1 - [TPIP1_HUMAN]	5.27013	22.09	4	1	1	2		cytoplasm; mitochondrion	cell death		86	8.83531	8.66064	0.0232558
	A3	Sequence	# PSMs	# Proteins	# Protein Groups	Protein Group Accessions	Modifications	ΔCn	XCorr	Probability	Charge	MH+ [Da]	ΔM [ppm]	RT [min]	# Missed Cleavages
	High	RQGLGRGDQNLSVMPPNGR	2	4	1	Q9HCN2-2		0	2.66069	1	3	2053.31	-1.40539	80.4042
Q6DN90-2	Isoform 2 of IQ motif and SEC7 domain-containing protein 1 OS=Homo sapiens GN=IQSEC1 - [IQEC1_HUMAN]	5.20945	2.14	4	1	1	2	enzyme regulator activity	cytoplasm; nucleus	cell communication; regulation of biological process	Pf01369	841	94.8548	7.66455	0.0023781
	A3	Sequence	# PSMs	# Proteins	# Protein Groups	Protein Group Accessions	Modifications	ΔCn	XCorr	Probability	Charge	MH+ [Da]	ΔM [ppm]	RT [min]	# Missed Cleavages
	High	EIFLFNDLLVVTKIFQKK	2	4	1	Q6DN90-2		0	2.53787	1	3	2200.29	1638.05	104.167
Q8WVE7	Transmembrane protein 170A OS=Homo sapiens GN=TMEM170A PE=2 SV=1 - [T170A_HUMAN]	5.18445	23.61	1	1	1	2		membrane		Pf10190	144	15.2401	9.1001	0.0138888
	A3	Sequence	# PSMs	# Proteins	# Protein Groups	Protein Group Accessions	Modifications	ΔCn	XCorr	Probability	Charge	MH+ [Da]	ΔM [ppm]	RT [min]	# Missed Cleavages
	High	FMSVSILLMGIVGPITAGILTSAAIAGVYRAAGK	2	1	1	Q8WVE7		0	2.61376	1	3	3341.85	-2768.72	124.138
Q9P273	Teneurin-3 OS=Homo sapiens GN=ODZ3 PE=2 SV=3 - [TEN3_HUMAN]	5.18081	0.78	1	1	1	2	protein binding	cell surface; membrane	regulation of biological process	Pf06247; Pf06484	2699	300.76	6.41748	0.000741
	A3	Sequence	# PSMs	# Proteins	# Protein Groups	Protein Group Accessions	Modifications	ΔCn	XCorr	Probability	Charge	MH+ [Da]	ΔM [ppm]	RT [min]	# Missed Cleavages
	High	QDGMFDLVANGGASLTLVFER	2	1	1	Q9P273		0	2.79306	2.19883	2	2241.71	77.0018	147.944
Q2LD37-4	Isoform 4 of Uncharacterized protein KIAA1109 OS=Homo sapiens GN=KIAA1109 - [K1109_HUMAN]	4.89536	0.8	6	2	2	2	protein binding	membrane; nucleus	cell differentiation; cell growth; cell organization and biogenesis; development; regulation of biological process	Pf10229; Pf10479	5004	555.005	6.58057	0.0003996
	A3	Sequence	# PSMs	# Proteins	# Protein Groups	Protein Group Accessions	Modifications	ΔCn	XCorr	Probability	Charge	MH+ [Da]	ΔM [ppm]	RT [min]	# Missed Cleavages
	High	AYWLEAGSANLGLITVDIALAADHHSKHEAQR	1	5	1	Q2LD37-4		0.0072	2.74857	1	3	3452.3	-2188.2	104.004
	High	VLSVLIKK	1	3	1	Q2LD37-4		0	2.14679	1	2	900.936	823.381	49.2778
Q8N655	Uncharacterized protein C10orf12 OS=Homo sapiens GN=C10orf12 PE=1 SV=1 - [CJ012_HUMAN]	4.82262	3.53	1	1	2	2		cytoplasm			1247	137.139	8.23584	0.0016038
	A3	Sequence	# PSMs	# Proteins	# Protein Groups	Protein Group Accessions	Modifications	ΔCn	XCorr	Probability	Charge	MH+ [Da]	ΔM [ppm]	RT [min]	# Missed Cleavages
	High	DDESDAPcSSLGLSSSGSGDAAR	1	1	1	Q8N655	C8(Carbamidomethyl)	0.1042	2.57896	1	3	2237.53	-2109.13	129.152
	High	GQFDHSKDGWLGPGPMPAVHK	1	1	1	Q8N655		0.0218	2.24366	1	2	2262.36	-87.8773	104.426
	A3	Sequence	# PSMs	# Proteins	# Protein Groups	Protein Group Accessions	Modifications	ΔCn	XCorr	Probability	Charge	MH+ [Da]	ΔM [ppm]	RT [min]	# Missed Cleavages
	High	RPLSSGSPPLEELFTRGGPLR	1	3	1	Q9UGC7-4		0	2.9954	1	3	2259.68	-3502.3	131.213
	A3	Sequence	# PSMs	# Proteins	# Protein Groups	Protein Group Accessions	Modifications	ΔCn	XCorr	Probability	Charge	MH+ [Da]	ΔM [ppm]	RT [min]	# Missed Cleavages
	High	SLATVVPGK	1	2	1	Q96A28-2		0	1.5143	1	1	871.733	-366.446	74.1404
